# Supplementary material for: Chrysomycins, Anti-Tuberculosis C-Glycoside Polyketides from Streptomyces sp. MS751
Source: Mar Drugs. 2024 Jun 3;22(6):259. doi: 10.3390/md22060259 (PMC11204892; doi:10.3390/md22060259)
Supplement: Supplementary file 1 [file marinedrugs-22-00259-s001.zip]

Archive with 1 entries (1 files):
- marinedrugs-3019980-supplementary.pdf
